# Supplementary material for: Multi-Omics Characterization of the Spontaneous Mesenchymal–Epithelial Transition in the PMC42 Breast Cancer Cell Lines
Source: J Clin Med. 2019 Aug 19;8(8):1253. doi: 10.3390/jcm8081253 (PMC6723942; doi:10.3390/jcm8081253)
Supplement: Supplementary file 1 [file jcm-08-01253-s001.zip]

Archive with 4 entries (3 files):
- Supplementary Info/
- Supplementary Info/Suppl Tables.xlsx
- Supplementary Info/Supplementary Figures.pdf
- Supplementary Info/~$Suppl Tables.xlsx
